# Supplementary material for: Production and Characterization of Novel Photocatalytic Materials Derived from the Sustainable Management of Agro-Food By-Products
Source: Molecules. 2026 Jan 14;31(2):300. doi: 10.3390/molecules31020300 (PMC12844144; doi:10.3390/molecules31020300)
Supplement: Supplementary file 1 [file molecules-31-00300-s001.zip]

Archive with 1 entries (1 files):
- molecules-4062563-supplementary.pdf
